# Supplementary material for: Factors Affecting the Stability of Platinum(II) Complexes with 1,2,4-Triazolo[1,5-a]pyrimidine Derivatives and Tetrahydrothiophene-1-Oxide or Diphenyl Sulfoxide
Source: Int J Mol Sci. 2022 Mar 26;23(7):3656. doi: 10.3390/ijms23073656 (PMC8998453; doi:10.3390/ijms23073656)
Supplement: Supplementary file 1 [file ijms-23-03656-s001.zip]

Archive with 1 entries (1 files):
- ijms-1581120-supplementary.pdf
